# Supplementary material for: Association between Blood Manganese Levels and Visceral Adipose Tissue in the United States: A Population-Based Study
Source: Nutrients. 2022 Nov 11;14(22):4770. doi: 10.3390/nu14224770 (PMC9697925; doi:10.3390/nu14224770)
Supplement: Supplementary file 1 [file nutrients-14-04770-s001.zip]

Archive with 1 entries (1 files):
- nutrients-1973799-supplementary.pdf
